# Supplementary material for: IL-6 and TGF-β-Secreting Adoptively-Transferred Murine Mesenchymal Stromal Cells Accelerate Healing of Psoriasis-like Skin Inflammation and Upregulate IL-17A and TGF-β
Source: Int J Mol Sci. 2023 Jun 14;24(12):10132. doi: 10.3390/ijms241210132 (PMC10298958; doi:10.3390/ijms241210132)
Supplement: Supplementary file 1 [file ijms-24-10132-s001.zip]

Archive with 1 entries (1 files):
- ijms-2442521-supplementary.pdf
